# Supplementary material for: Understanding the association between chromosomally integrated human herpesvirus 6 and HIV disease: a cross-sectional study
Source: F1000Res. 2017 Jun 1;2:269. Originally published 2013 Dec 9. [Version 2] doi: 10.12688/f1000research.2-269.v2 (PMC3892924; doi:10.12688/f1000research.2-269.v2)
Supplement: Dataset 1: Data on ciHHV-6 presence and HIV disease progression in 439 patients at the Infectious Diseases Clinic at Strong Memorial Hospital in Rochester, NY — PID: Subject identification; Last_VL: Subject’s most recent viral load; Last_CD4: Subject’s most recent CD4+ T-cell count;Last_CD4_%: Subject’s most recent CD4+ T-cell count percent; Time_to_progression: time (in years) between HIV diagnosis and AIDS diagnosis; Rapid Progressor: Less than two years to between HIV and AIDS diagnosis; ART Naïve: If subject is naïve to antiretroviral therapy – ‘yes’; CIHHV6Run2: Subject positive for qualitative PCR results – ‘1’; QuantPCR: Subject positive for quantitative PCR results – ‘1’. [file f1000research-2-12714-s0000.tgz]

Archive with 1 entries (1 files):
- Anondataset23512.xlsx
