# Supplementary material for: Understanding the association between chromosomally integrated human herpesvirus 6 and HIV disease: a cross-sectional study
Source: F1000Res. 2017 Jun 1;2:269. Originally published 2013 Dec 9. [Version 2] doi: 10.12688/f1000research.2-269.v2 (PMC3892924; doi:10.12688/f1000research.2-269.v2)
Supplement: Dataset 1: Data on ciHHV-6 presence and HIV disease progression in 439 patients at the Infectious Diseases Clinic at Strong Memorial Hospital in Rochester, NY — PID: Subject identification; Last_VL: Subject’s most recent viral load; Last_CD4: Subject’s most recent CD4+ T-cell count;Last_CD4_%: Subject’s most recent CD4+ T-cell count percent; Time_to_progression: time (in years) between HIV diagnosis and AIDS diagnosis; Rapid Progressor: Less than two years to between HIV and AIDS diagnosis; ART Naïve: If subject is naïve to antiretroviral therapy – ‘yes’; CIHHV6Run2: Subject positive for qualitative PCR results – ‘1’; QuantPCR: Subject positive for quantitative PCR results – ‘1’. [file f1000research-2-12714-s0000.tgz › Anondataset23512.xlsx]

## Sheet: Anon
pid	AgeCategory	Gender	Race	Ethnicity	Time_to_Progression (yrs)	Rapid_Progressor?	Last VL	Last CD4	CD4<200?	Last CD4%	ART Naive	CIHHV6Run2	QuantPCR
47	66-75	Male	White	Non-Hispanic			47	1196	No	56	No	0	0
280	36-45	Male	Unknown	Hispanic			1669	636	No	35	No	0	0
6	46-55	Male	White	Non-Hispanic	2.03149	No	79	507	No	30	No	0	0
202	46-55	Female	Unknown	Unknown	22.0014	No	186	375	No	20	No	0	0
4	46-55	Male	Black-African American	Non-Hispanic			.	.	No	.	.	0	0
453	18-25	Male	Black	Non-Hispanic			0	1239	No	35	Yes	0	0
185	56-65	Male	Black-African American	Hispanic			0	532	No	32	No	0	0
251	46-55	Male	Other	Hispanic			0	363	No	25	No	0	0
105	46-55	Male	White	Non-Hispanic	10.4285	No	0	511	No	19	No	0	0
62	18-25	Male	White	Non-Hispanic			74	806	No	30	No	0	0
84	36-45	Female	White	Non-Hispanic							No	0	0
72	46-55	Female	White-Black	Hispanic	4.34771	No	0	841	No	42	No	0	0
196	18-25	Female	White	Non-Hispanic	22.9158	No	128	224	No	20	No	0	0
107	36-45	Male	White	Non-Hispanic			0	315	No	0.37	No	0	0
41	46-55	Male	Unknown	Hispanic								0	0
204	56-65	Male	White	Non-Hispanic			0	729	No	42	No	0	0
259	46-55	Female	Unknown	Unknown	17.1882	No	0	402	No	21	No	0	0
431	46-55	Male	White	Non-Hispanic	6.8501	No	108756	301	No	11	No	0	0
258	46-55	Female	White	Non-Hispanic	0.0465435	Yes	0	1525	No	41	No	1	1
244	36-45	Female	Black-African American	Unknown	5.99589	No	0	853	No	30	No	0	0
14	46-55	Male	Unknown	Hispanic			0	1298	No	48	No	0	0
73	66-75	Male	White	Non-Hispanic			0	1468	No	53	No	0	0
428	26-35	Male	Black	Non-Hispanic	0	Yes	464	276	No	14	No	0	0
346	46-55	Male	Unknown	Unknown							No	0	0
115	66-75	Male	Black-African American	Non-Hispanic							No	0	0
374	46-55	Female	Black-African American	Non-Hispanic			0	574	No	22	No	0	0
139	46-55	Female	White	Non-Hispanic	11.1348	No	0	507	No	25	No	0	0
434	46-55	Male	White	Non-Hispanic			950	470	No	28	No	0	0
99	36-45	Female	White	Non-Hispanic			39	744	No	42	No	0	0
420	56-65	Female	Black	Non-Hispanic			52	584	No	24	No	0	0
114	46-55	Male	Black-African American	Non-Hispanic			7316	463	No	31	No	0	0
257	26-35	Male	White	Non-Hispanic			0	900	No	33	No	0	0
340	36-45	Female	Unknown	Hispanic			0	505	No	36	No	0	0
371	56-65	Female	Black-African American	Non-Hispanic			108	258	No	21	No	0	0
42	18-25	Male	White	Non-Hispanic			155	456	No	29		0	0
98	36-45	Male	White	Non-Hispanic			0	468	No	16	No	0	0
430	36-45	Male	White	Non-Hispanic	1.99863	Yes	0	294	No	17	No	0	0
300	26-35	Male	White	Non-Hispanic			0	416	No	19	No	0	0
5	46-55	Male	Black-African American	Non-Hispanic	0.728268	Yes	0	350	No	45	No	0	0
7	56-65	Male	White	Non-Hispanic	1.3306	Yes	1922	406	No	28	No	0	0
111	46-55	Male	Black-African American	Non-Hispanic			55	917	No	47	No	0	0
217	56-65	Male	White	Non-Hispanic	19.1239	No	57	935	No	49	No	0	0
446	26-35	Male	White	Non-Hispanic	0	Yes	19604	165	Yes	11	No	0	0
311	46-55	Female	Black-African American	Non-Hispanic			47	749	No	43	No	0	0
437	46-55	Male	White	Non-Hispanic	21.8344	No	3995	209	No	19	No	0	0
55	46-55	Male	Black-African American	Non-Hispanic	11.9014	No	47	456	No	34	No	0	0
456	46-55	Female	White	Non-Hispanic			0	452	No	34	No	0	0
188	46-55	Female	Black-African American	Non-Hispanic			0	686	No	25	No	0	0
28	46-55	Male	White	Non-Hispanic			71	709	No	24		0	0
462	46-55	Male	White	Non-Hispanic			269	1452	No	39	No	0	0
461	46-55	Female	Black	Non-Hispanic			54	1004	No	52	No	0	0
133	26-35	Male	Black-African American	Non-Hispanic			47	589	No	26	No	0	0
21	36-45	Female	Black-African American	Non-Hispanic	3.88227	No	18500	4	Yes	1	No	0	0
323	36-45	Male	Black-African American	Unknown			332	998	No	29	No	0	0
153	46-55	Male	Black-African American	Non-Hispanic			0	675	No	41	No	Blank
225	36-45	Male	Black-African American	Non-Hispanic	0	Yes	0	360	No	18	No	0	0
332	56-65	Male	Black-African American	Non-Hispanic	0	Yes	39774	100	Yes	5	No	0	0
238	46-55	Male	Black-African American	Non-Hispanic	2.42026	No	0	637	No	28	No	0	0
272	36-45	Female	Black-African American	Non-Hispanic			6760	429	No	27	No	0	0
373	56-65	Male	Black-African American	Non-Hispanic	2.91581	No	48	63	Yes	7	No	0	0
356	56-65	Female	White	Non-Hispanic			0	775	No	34	No	0	0
113	46-55	Male	White	Non-Hispanic			58185	387	No	26	Yes	0	0
198	46-55	Female	Black-African American	Non-Hispanic	3.67693	No	231	300	No	13	No	0	0
416	18-25	Male	Black	Non-Hispanic			139	1119	No	37	No	0	0
169	36-45	Male	White	Non-Hispanic	8.99932	No	47	499	No	29	No	0	0
13	66-75	Male	Black-African American	Non-Hispanic			147959	7	Yes	1	No	0	0
77	46-55	Male	White	Non-Hispanic			2146	205	No	14	No	0	0
422	26-35	Male	Black	Non-Hispanic			3752	646	No	31	Yes	0	0
66	46-55	Male	White	Unknown	0	Yes	0	340	No	25	No	0	0
313	46-55	Male	Unknown	Unknown			1492	554	No	44	No	0	0
146	36-45	Male	Other	Hispanic			0	357	No	34	No	0	0
221	46-55	Female	Black-African American	Non-Hispanic	0.156057	Yes	0	508	No	26		0	0
67	56-65	Male	White	Non-Hispanic			52	653	No	25	No	0	0
199	46-55	Female	Other	Hispanic	0	Yes	0	532	No	22	No	0	0
328	26-35	Male	White	Non-Hispanic			0	497	No	27	No	0	0
75	46-55	Female	Unknown	Unknown	0	Yes	0	398	No	31	No	0	0
195	46-55	Female	Black-African American	Non-Hispanic			3099	335	No	25	No	0	0
365	46-55	Male	White	Non-Hispanic	0	Yes	0	519	No	16	No	0	0
11	56-65	Male	White	Non-Hispanic	2.38193	No	0	467	No	34	No	0	0
226	66-75	Male	Black-African American	Non-Hispanic	4.564	No	0	522	No	26	No	0	0
157	56-65	Female	White	Non-Hispanic	0	Yes	0	254	No	20	No	0	0
159	46-55	Male	White	Unknown	8	No	0	449	No	24	No	0	0
189	18-25	Male	Black-African American	Non-Hispanic			1824	606	No	23	No	0	0
360	26-35	Male	Black-African American	Non-Hispanic	0.0383299	Yes	73	983	No	35	No	0	0
344	46-55	Male	White	Unknown			0	985	No	50	No	0	0
348	36-45	Female	White	Non-Hispanic	7.58111	No	154252	22	Yes	4	No	0	0
368	36-45	Female	Black-African American	Non-Hispanic			39	645	No	30	No	0	0
303	26-35	Female	White	Non-Hispanic			0	1133	No	51	No	0	0
432	18-25	Male	Black	Non-Hispanic			0	942	No	39	No	0	0
396	36-45	Female	White	Non-Hispanic	0.0054757	Yes	47	571	No	32	No	0	0
164	36-45	Male	Black-African American	Non-Hispanic	0.80219	Yes	0	692	No	32	No	0	0
447	36-45	Female	Unknown	Hispanic			796	411	No	38	No	0	0
132	46-55	Male	Unknown	Hispanic	0	Yes	103	592	No	26	No	0	0
354	56-65	Female	White	Non-Hispanic	4.13415	No	47	734	No	33	No	0	0
174	18-25	Male	Black-African American	Non-Hispanic			219288	640	No	44	Yes	0	0
423	36-45	Female	White	Non-Hispanic			0	1078	No	42	No	0	0
325	46-55	Male	White	Non-Hispanic			0	342	No	18	No	0	0
33	56-65	Female	Black-African American	Non-Hispanic	4.73374	No	0	886	No	27	No	0	0
284	36-45	Female	Black-African American	Non-Hispanic	5.94935	No	0	743	No	31	No	0	0
337	46-55	Male	Black-African American	Non-Hispanic			0	670	No	32	No	0	0
424	46-55	Male	Black	Non-Hispanic	8.77755	No	0	503	No	19	No	0	0
292	46-55	Male	White	Hispanic			0	1219	No	39	No	0	0
256	46-55	Male	White-Black	Non-Hispanic			0	1049	No	43	No	0	0
240	26-35	Male	Black-African American	Non-Hispanic	0.0848734	Yes	0	644	No	48	No	0	0
275	46-55	Male	Black-African American	Non-Hispanic			8076	455	No	21	No	0	0
358	56-65	Female	Black-African American	Non-Hispanic	6.84736	No	79	1253	No	55	No	0	0
235	56-65	Male	Black-African American	Non-Hispanic			0	1073	No	45	No	0	0
382	26-35	Male	White	Non-Hispanic			16421	470	No	30	Yes	0	0
142	46-55	Male	White	Non-Hispanic	5.00205	No	25805	42	Yes	10	No	0	0
8	56-65	Female	Black-African American	Non-Hispanic			0	969	No	40	No	0	0
279	46-55	Male	Black-African American	Non-Hispanic			0	406	No	21	No	0	0
364	36-45	Female	Black-African American	Non-Hispanic	5.16359	No	0	336	No	23	No	0	0
127	46-55	Female	Black-African American	Non-Hispanic			47	751	No	18	No	0	0
148	56-65	Male	Unknown	Hispanic	0.0054757	Yes	0	151	Yes	22	No	0	0
307	18-25	Male	Unknown	Hispanic			0	1098	No	39	No	0	0
318	66-75	Male	White	Non-Hispanic			0	1048	No	49	No	0	0
269	36-45	Female	Unknown	Hispanic	0.147844	Yes	50	515	No	19	No	0	0
212	46-55	Male	White/Hwn-OthPacIs	Unknown	3.04449	No	0	792	No	22	No	0	0
413	56-65	Male	White	Non-Hispanic			0	322	No	22	No	0	0
366	56-65	Male	White	Non-Hispanic			383	441	No	22	No	0	0
355	46-55	Male	White	Non-Hispanic			0	1237	No	45	No	0	0
206	46-55	Male	Black-African American	Non-Hispanic			0	565	No	29	No	0	0
106	26-35	Female	White	Non-Hispanic			39	818	No	34	No	0	0
24	46-55	Male	White	Non-Hispanic	8.27379	No	0	474	No	23	No	0	0
239	26-35	Male	Black-African American	Non-Hispanic	0	Yes	48	444	No	37	No	0	0
231	46-55	Male	White	Non-Hispanic	5.6345	No	0	1088	No	47	No	0	0
425	56-65	Male	White	Non-Hispanic			0	626	No	39	No	0	0
390	56-65	Male	Black-African American	Non-Hispanic			108	678	No	25	No	0	0
321	36-45	Female	White	Unknown			0	480	No	33	No	0	0
26	56-65	Male	Black-African American	Non-Hispanic	15.3292	No	0	757	No	34	No	0	0
57	36-45	Female	White	Non-Hispanic			0	663	No	49	No	0	0
450	36-45	Female	Black	Non-Hispanic	3.00068	No	0	937	No	25	No	0	0
261	56-65	Male	White	Non-Hispanic	0	Yes	0	365	No	26	No	0	0
367	46-55	Male	White	Non-Hispanic			47	865	No	49	No	0	0
122	56-65	Female	Unknown	Unknown			0	960	No	42	No	0	0
108	56-65	Female	Black-African American	Non-Hispanic	5.74401	No	0	948	No	31	No	0	0
222	36-45	Male	White	Non-Hispanic	3.00068	No	0	373	No	29	No	0	0
385	46-55	Male	White	Non-Hispanic			0	777	No	56	No	0	0
350	46-55	Male	White	Non-Hispanic			47	1243	No	40	No	0	0
52	36-45	Female	White	Hispanic			47	1102	No	54	No	0	0
281	56-65	Female	White	Non-Hispanic			0	70	Yes	10	No	0	0
236	46-55	Male	Black-African American	Non-Hispanic			0	546	No	40	No	0	0
43	36-45	Male	White	White			0	540	No	52	No	0	0
100	36-45	Male	White	Non-Hispanic	2.6694	No	47	622	No	35	No	0	0
46	56-65	Male	White	Non-Hispanic	0	Yes	0	525	No	21	No	0	0
441	18-25	Male	White	Hispanic			39	921	No	35	No	0	0
455	36-45	Female	Unknown	Hispanic			0	1343	No	41	No	0	0
399	36-45	Male	White	Non-Hispanic			0	845	No	28	No	0	0
278	46-55	Male	White	Non-Hispanic	0.054757	Yes	0	642	No	26	No	0	0
429	46-55	Male	White	Non-Hispanic			0	863	No	38	No	0	0
123	36-45	Male	White	Hispanic			163	595	No	45	Yes	0	0
343	46-55	Female	Black-African American	Unknown	1.16359	Yes	0	505	No	40	No	0	0
389	56-65	Female	White	Non-Hispanic	0	Yes	0	527	No	17	No	0	0
234	66-75	Male	White	Non-Hispanic	1.9165	Yes	0	477	No	24	No	0	0
60	36-45	Female	Unknown	Hispanic	4.63792	No	0	540	No	27	No	0	0
213	46-55	Male	White	Non-Hispanic			277	7	Yes	1	No	0	0
30	46-55	Female	White	Non-Hispanic	20.616	No	813	250	No	5	No	0	0
219	46-55	Male	White	Non-Hispanic	4	No	0	582	No	34	No	0	0
94	36-45	Male	White	Non-Hispanic	7.00068	No	494	34	Yes	3	No	0	0
27	46-55	Male	White	Non-Hispanic	1.99316	Yes	47	523	No	34	No	0	0
31	36-45	Male	White	Non-Hispanic			0	474	No	27	No	0	0
91	26-35	Female	Black-African American	Non-Hispanic	3.01711	No	192636	92	Yes	7	No	0	0
265	46-55	Male	White	Non-Hispanic	12.9227	No	96	595	No	38	No	0	0
209	46-55	Male	Black-African American	Non-Hispanic	7.00068	No	304	799	No	28	No	0	0
203	46-55	Male	White	Non-Hispanic	6.83368	No	0	1007	No	35	No	0	0
79	56-65	Female	White	Non-Hispanic			0	991	No	41	No	0	0
10	66-75	Female	Black-African American	Non-Hispanic			60	875	No	33	No	0	0
36	36-45	Female	Black-African American	Non-Hispanic	17.8891	No	55217	273	No	24	No	0	0
433	56-65	Male	Black	Non-Hispanic	5.87817	No	0	518	No	21	No	0	0
427	26-35	Male	Black	Non-Hispanic			1356	521	No	23	Yes	0	0
215	56-65	Male	White	Non-Hispanic	-0.0301164	Yes	53	692	No	53	No	0	0
264	26-35	Female	Black-African American	Non-Hispanic			255	466	No	25	No	0	0
316	36-45	Female	White	Non-Hispanic	1.16632	Yes	0	493	No	23	No	0	0
378	46-55	Female	White	Non-Hispanic	0.0355921	Yes	53	854	No	27	No	0	0
179	46-55	Male	White	Non-Hispanic	5.25941	No	0	458	No	33	No	0	0
163	18-25	Male	Black-African American	Non-Hispanic			9207	679	No	26	No	0	0
349	26-35	Male	Black-African American	Non-Hispanic	0	Yes	8382	149	Yes	14	No	0	0
445	46-55	Male	White	Non-Hispanic	2.09446	No	0	356	No	21	No	0	0
32	36-45	Male	White	Non-Hispanic	0	Yes	76	311	No	13	No	0	0
180	56-65	Male	Black-African American	Non-Hispanic	2.92129	No	47	456	No	34	No	0	0
155	56-65	Female	White	Non-Hispanic	2.91581	No	0	519	No	28	No	0	0
315	46-55	Male	White	Non-Hispanic	0.0136893	Yes	0	341	No	31	No	0	0
384	36-45	Male	White	Non-Hispanic			0	158	Yes	13	No	0	0
102	46-55	Male	Black-African American	Non-Hispanic	5.83436	No	68382	216	No	13	No	0	0
255	36-45	Male	Unknown	Hispanic			3142	379	No	28	No	0	0
404	36-45	Female	Black	Non-Hispanic			0	485	No	25	No	Blank
140	56-65	Male	Black-African American	Non-Hispanic			0	944	No	32	No	0	0
193	36-45	Female	White	Non-Hispanic	0.00273785	Yes	0	1113	No	57	No	0	0
17	46-55	Male	White	Non-Hispanic	0.13963	Yes	211	119	Yes	12	No	0	0
459	46-55	Male	Black	Non-Hispanic	0	Yes	173	829	No	29	No	0	0
187	46-55	Female	White	Non-Hispanic			75584	171	Yes	16	No	0	0
151	46-55	Male	White	Non-Hispanic			0	1232	No	43	No	0	0
440	46-55	Female	Black	Non-Hispanic	9.24572	No	0	811	No	35	No	0	0
147	18-25	Male	Black-African American	Non-Hispanic			108	387	No	28	No	0	0
310	56-65	Female	Black-African American	Non-Hispanic	19.4168	No	1368126	5	Yes	2	No	0	0
194	26-35	Male	Black-African American	Non-Hispanic			12584	471	No	36	No	0	0
305	56-65	Male	Black-African American	Non-Hispanic			0	546	No	19	No	0	0
241	66-75	Male	White	Non-Hispanic			47	897	No	64	No	0	0
361	46-55	Male	Black-African American	Non-Hispanic			0	562	No	31	No	0	0
299	46-55	Female	Black-African American	Non-Hispanic			153	22	Yes	5	No	0	0
285	18-25	Male	Black-African American	Non-Hispanic			4334	464	No	18	Yes	0	0
282	46-55	Female	Black-African American	Non-Hispanic	8.23819	No	0	1242	No	40	No	0	0
252	36-45	Female	Hispanic	Hispanic	13.1745	No	100	637	No	29	No	Blank
186	46-55	Male	White	Non-Hispanic			398	1303	No	49	No	0	0
289	36-45	Male	Other	Hispanic			0	659	No	52	No	0	0
253	46-55	Female	Black-African American	Non-Hispanic	5.73032	No	0	368	No	35	No	0	0
45	46-55	Male	Black-African American	Non-Hispanic	0.0273785	Yes	0	778	No	35	No	0	0
101	26-35	Male	Black-African American	Non-Hispanic			162628	165	Yes	9	No	0	0
267	56-65	Male	White	Non-Hispanic	1.4757	Yes	0	229	No	31	No	0	0
414	66-75	Male	Black	Non-Hispanic	0.687201	Yes	3967	211	No	11	No	0	0
175	46-55	Female	Black-African American	Non-Hispanic			0	826	No	48	No	0	0
443	46-55	Female	White	Non-Hispanic			51618	409	No	25	Yes	0	0
458	46-55	Male	White	Non-Hispanic			0	1704	No	42	No	0	0
207	26-35	Male	White	Non-Hispanic			15610	451	No	23	Yes	0	0
381	36-45	Female	Black-African American	Non-Hispanic	8.55031	No	7259	319	No	14	No	0	0
56	26-35	Female	White	Non-Hispanic			0	770	No	44	No	0	0
334	36-45	Female	Black-African American	Non-Hispanic	5.08966	No	311	75	Yes	9	No	0	0
96	46-55	Female	Black-African American	Non-Hispanic			206	546	No	34	No	0	0
82	56-65	Male	White	Non-Hispanic	13.5305	No	37437	209	No	16	No	0	0
12	66-75	Female	White	Non-Hispanic			0	188	Yes	30	No	0	0
393	36-45	Female	White	Non-Hispanic	4.59959	No	0	672	No	24	No	0	0
308	46-55	Male	White	Non-Hispanic	2.57632	No	0	994	No	42	No	0	0
210	56-65	Male	White	Non-Hispanic			518	449	No	42	No	0	0
438	46-55	Female	Unknown	Non-Hispanic	12.4134	No	0	325	No	24	No	0	0
327	56-65	Male	White	Non-Hispanic			0	580	No	23	No	0	0
92	36-45	Male	Black-African American	Non-Hispanic			0	622	No	33	No	0	0
59	46-55	Female	Black-African American	Non-Hispanic	1.03217	Yes	0	291	No	35	No	0	0
117	46-55	Female	White	Non-Hispanic	14.2478	No	163619	120	Yes	8	No	0	0
144	18-25	Male	White	Non-Hispanic			0	528	No	33	No	0	0
224	26-35	Male	Asian	Non-Hispanic			45841	661	No	19	Yes	0	0
97	36-45	Male	White	Non-Hispanic			0	752	No	38	No	0	0
246	36-45	Male	White	Non-Hispanic			117616	216	No	16	No	0	0
138	36-45	Male	White	Non-Hispanic			0	566	No	36	No	0	0
283	56-65	Male	Black-African American	Non-Hispanic	0.0821355	Yes	58	340	No	22	No	0	0
95	26-35	Female	White	Non-Hispanic	0.0246407	Yes					No	0	0
63	36-45	Male	White	Non-Hispanic	0.0246407	Yes	80	339	No	30	No	0	0
398	36-45	Female	White	Hispanic			0	1122	No	59	No	0	0
375	46-55	Male	Black-African American	Unknown	7.71253	No	0	507	No	15	No	0	0
230	46-55	Male	White	Non-Hispanic	15.9151	No	181	103	Yes	17	No	0	0
2	36-45	Female	Hispanic	Hispanic			0	737	No	33	No	0	0
19	46-55	Female	Black-African American	Non-Hispanic	6.55989	No	47	1391	No	23	No	0	0
88	26-35	Female	Black-African American	Non-Hispanic			0	719	No	39	No	0	0
53	46-55	Male	White	Non-Hispanic			186	1588	No	60		0	0
200	46-55	Male	Black-African American	Non-Hispanic	0.821355	Yes	0	751	No	40	No	0	0
227	46-55	Male	Black-African American	Non-Hispanic			937	670	No	29	No	0	0
64	46-55	Male	White	Non-Hispanic	4.42437	No	47	637	No	27	No	0	0
296	66-75	Female	Black-African American	Non-Hispanic			47	919	No	26	No	0	0
205	56-65	Female	White	Hispanic			0	800	No	32	No	0	0
130	46-55	Female	Unknown	Hispanic			1024	400	No	20	No	0	0
454	36-45	Female	Unknown	Hispanic			0	1560	No	57	No	0	0
216	56-65	Male	White	Non-Hispanic			0	757	No	23	No	0	0
333	36-45	Male	White	Non-Hispanic			9724	347	No	17	No	0	0
392	46-55	Female	White	Non-Hispanic	0.229979	Yes	0	735	No	41	No	0	0
208	36-45	Male	White	Non-Hispanic	4.87611	No	0	288	No	15	No	0	0
191	36-45	Male	White	Non-Hispanic	0.208077	Yes	359	222	No	21	No	0	0
410	36-45	Male	White	Non-Hispanic			0	603	No	29	No	0	0
276	36-45	Male	Black-African American	Non-Hispanic			61	628	No	28	No	0	0
54	46-55	Male	Black-African American	Non-Hispanic	1.99316	Yes	0	272	No	24	No	0	0
362	46-55	Male	White	Non-Hispanic	10.5736	No	0	333	No	30	No	0	0
29	66-75	Male	Black-African American	Non-Hispanic	11.718	No	7812	376	No	16	No	0	0
70	66-75	Male	White	Non-Hispanic			5450	599	No	21	Yes	0	0
197	46-55	Male	White	Non-Hispanic	0	Yes	39	252	No	13	No	0	0
273	56-65	Male	White	Non-Hispanic	20.7858	No	0	102	Yes	21	No	0	0
183	46-55	Female	Black-African American	Non-Hispanic	7.00068	No	0	461	No	20	No	0	0
161	26-35	Male	White	Non-Hispanic	3.57016	No	111	544	No	21	No	0	0
170	36-45	Male	Black-African American	Non-Hispanic	0	Yes	74	418	No	28	No	0	0
177	46-55	Male	White	Hispanic	5.51951	No	39	714	No	22	No	0	0
171	46-55	Female	Black-African American	Non-Hispanic			0	798	No	36	No	0	0
352	46-55	Female	White	Non-Hispanic	0.533881	Yes	0	246	No	18	No	0	0
326	46-55	Male	White	Non-Hispanic	1.37166	Yes	0	239	No	9	No	0	0
405	36-45	Male	Black	Non-Hispanic			0	498	No	26	No	0	0
243	56-65	Male	White	Non-Hispanic			0	350	No	40	No	0	0
124	56-65	Male	Black-African American	Non-Hispanic	4.39425	No	0	254	No	18	No	0	0
112	18-25	Male	Black-African American	Non-Hispanic			0	349	No	0.24	Yes	0	0
406	46-55	Male	White	Non-Hispanic	1.41547	Yes	188	742	No	44	No	0	0
38	56-65	Male	White	Non-Hispanic			25564	326	No	19	No	0	0
383	46-55	Male	White	Non-Hispanic	0.0793977	Yes	367	335	No	22	No	0	0
110	46-55	Male	White	Non-Hispanic	0	Yes	159	441	No	14	No	0	0
249	36-45	Male	White	Non-Hispanic	0	Yes	0	701	No	24	No	0	0
22	46-55	Female	Black-African American	Non-Hispanic			118	520	No	46	No	0	0
369	56-65	Male	White	Non-Hispanic	8.71458	No	0	306	No	19	No	1	1
408	46-55	Male	White	Non-Hispanic	0	Yes	91	558	No	26	No	0	0
372	26-35	Male	Black-African American	Non-Hispanic	8.59411	No	93380	57	Yes	4	No	0	0
345	36-45	Female	Black-African American	Non-Hispanic	0.0438056	Yes	90	622	No	20	No	0	0
245	36-45	Male	Black-African American	Non-Hispanic	0.0958248	Yes	0	382	No	36	No	0	0
3	26-35	Female	Unknown	Hispanic	3.92334	No	0	723	No	33	No	0	0
451	36-45	Male	Hispanic	Hispanic	0	Yes	0	835	No	27	No	0	0
250	46-55	Female	White	Non-Hispanic	8.54757	No	0	1674	No	51	No	0	0
297	46-55	Female	Black-African American	Non-Hispanic	13.6044	No	0	492	No	30	No	0	0
436	26-35	Male	Unknown	Hispanic			245	644	No	33	No	0	0
309	26-35	Male	White	Non-Hispanic			75	418	No	41	No	0	0
89	36-45	Female	Black-African American	Hispanic	0.054757	Yes	19179	177	Yes	12	No	0	0
90	46-55	Male	Black-African American	Non-Hispanic	6.24778	No	72	406	No	22	No	0	0
242	18-25	Male	Black-African American	Non-Hispanic	0.128679	Yes	125786	85	Yes	10	Yes	0	0
116	46-55	Male	Black-African American	Non-Hispanic	3.61123	No	67	253	No	26	No	0	0
37	66-75	Male	White	Non-Hispanic	4.13415	No	63	364	No	38	No	0	0
435	46-55	Male	Black	Non-Hispanic	0	Yes	29337	208	No	9	No	0	0
71	36-45	Female	Unknown	Hispanic			47	808	No	49	No	0	0
166	46-55	Female	Black-African American	Non-Hispanic			81	509	No	46	Yes	0	0
119	18-25	Male	White	Non-Hispanic			0	753	No	29	No	0	0
87	46-55	Male	White	Non-Hispanic	0	Yes	0	935	No	46	No	0	0
415	56-65	Female	White	Non-Hispanic			0	507	No	41	No	0	0
320	56-65	Male	White	Non-Hispanic			68	208	No	17	No	0	0
190	46-55	Male	White	Non-Hispanic	0.695414	Yes	47	664	No	28	No	0	0
339	46-55	Male	White	Non-Hispanic			597	935	No	30	No	0	0
306	66-75	Female	White	Non-Hispanic			6502	340	No	23	No	0	0
125	66-75	Male	Black-African American	Non-Hispanic	8.91444	No	0	615	No	30	No	0	0
449	36-45	Male	Black	Non-Hispanic	13.5852	No	0	536	No	23	No	0	0
143	26-35	Male	Unknown	Non-Hispanic			98759	504	No	36	No	0	0
78	36-45	Female	Black-African American	Non-Hispanic	4.24914	No	3713	286	No	30	No	0	0
141	26-35	Male	White	Non-Hispanic			0	807	No	51	No	0	0
397	66-75	Female	Unknown	Hispanic			0	523	No	45	Yes	0	0
182	66-75	Male	Unknown	Hispanic			0	1189	No	51	Yes	0	0
353	36-45	Male	Unknown	Hispanic	8.13689	No	0	335	No	21	Yes	0	0
329	36-45	Female	Black-African American	Non-Hispanic			155797	248	No	17	No	0	0
68	46-55	Trnsgndr-Id as Female	White	Non-Hispanic			21662	240	No	16	No	0	0
254	56-65	Female	Black-African American	Non-Hispanic			0	965	No	39	No	1	1
331	26-35	Male	White	Non-Hispanic			175812	529	No	11	Yes	0	0
214	26-35	Male	White	Non-Hispanic			96	654	No	42	No	0	0
104	56-65	Male	White	Non-Hispanic	0.0136893	Yes	0	753	No	39	No	0	0
39	46-55	Male	White	Non-Hispanic	8.99932	No	66	365	No	13	No	0	0
260	46-55	Male	White	Non-Hispanic			780	311	No	26	No	0	0
58	18-25	Male	Black-African American	Non-Hispanic			11230	359	No	19	No	0	0
152	46-55	Female	White	Non-Hispanic	14.3326	No	0	965	No	40	No	0	0
417	26-35	Female	White	Non-Hispanic	4.99932	No	0	843	No	29	No	0	0
81	26-35	Male	White	Non-Hispanic	0.104038	Yes	52	140	Yes	24	No	Blank
452	46-55	Female	Black	Non-Hispanic			0	634	No	32	No	0	0
426	26-35	Male	White	Non-Hispanic			0	738	No	29	No	0	0
314	46-55	Female	Unknown	Hispanic	0.0219028	Yes	0	367	No	22	No	0	0
74	46-55	Male	Unknown	Hispanic	15.0828	No	0	550	No	16	No	0	0
291	26-35	Female	Unknown	Hispanic			0	1624	No	35	Yes	0	0
118	46-55	Male	Unknown	Hispanic			0	495	No	14	Yes	0	0
218	46-55	Male	Black-African American	Non-Hispanic	0	Yes	262261	96	Yes	9	Yes	0	0
248	36-45	Female	Black-African American	Non-Hispanic	0.0438056	Yes	0	762	No	24	Yes	0	0
290	46-55	Male	Black-African American	Non-Hispanic	#VALUE!	#VALUE!	61283	25	Yes	3	No	0	0
457	36-45	Male	Black	Non-Hispanic			132	606	No	39	No	0	0
442	36-45	Male	Unknown	Hispanic	11.0773	No	60557	23	Yes	95	No	0	0
237	46-55	Male	White	Non-Hispanic			3866	252	No	38	Yes	0	0
1	56-65	Male	Black-African American	Non-Hispanic	0	Yes	0	785	No	27	No	0	0
330	26-35	Male	White	Non-Hispanic			5611	942	No	29	Yes	0	0
136	18-25	Male	White	Hispanic			241	744	No	32	No	0	0
301	36-45	Female	Unknown	Hispanic			827	42	Yes	11	Yes	0	0
288	36-45	Female	White	Hispanic			0	497	No	34	Yes	0	0
394	18-25	Male	Black-African American	Non-Hispanic			0	698	No	27	No	0	0
229	46-55	Male	White	Non-Hispanic			0	938	No	45	No	0	0
9	56-65	Female	White-Black	Hispanic	7.00068	No	0	519	No	24	No	0	0
131	26-35	Male	Unknown	Hispanic			0	477	No	31	No	0	0
464	18-25	Female	Black	Non-Hispanic			0	1330	No	46	No	0	0
304	46-55	Male	White	Non-Hispanic			0	239	No	29	Yes	0	0
342	56-65	Female	White	Non-Hispanic	0	Yes	0	685	No	27	No	0	0
16	46-55	Male	Black-African American	Unknown	0	Yes	90	416	No	20	No	0	0
172	66-75	Female	White	Non-Hispanic	4.80219	No	0	565	No	60	No	0	0
15	56-65	Male	Unknown	Hispanic			0	623	No	45	No	0	0
135	36-45	Female	White-Black	Hispanic			0	1329	No	52	Yes	0	0
419	46-55	Female	Black	Non-Hispanic	4.5859	No	0	979	No	30	No	0	0
298	46-55	Male	White	Non-Hispanic	1.51677	Yes	0	567	No	14	No	0	0
395	26-35	Male	White	Non-Hispanic			0	1234	No	26	No	0	0
49	46-55	Male	Black-African American	Non-Hispanic	17.9986	No	0	261	No	24	No	0	0
463	46-55	Male	White	Non-Hispanic							No	0	0
25	36-45	Male	White	Non-Hispanic			0	404	No	21	No	0	0
262	56-65	Female	Unknown	Hispanic			128	975	No	31	No	0	0
149	18-25	Male	White-Black	Non-Hispanic			154	1393	No	44	No	0	0
387	46-55	Female	Black-African American	Unknown	8.59685	No	47	557	No	25	No	0	0
421	56-65	Female	Black	Non-Hispanic			1411	818	No	18	No	0	0
223	56-65	Male	Black-African American	Non-Hispanic			0	372	No	29	No	0	0
351	36-45	Male	White	Non-Hispanic	0.0054757	Yes	0	309	No	15	Yes	0	0
51	36-45	Female	Black-African American	Non-Hispanic	0	Yes	468	45	Yes	4	Yes	0	0
370	36-45	Male	White	Non-Hispanic	12.6708	No	2174	91	Yes	7	No	0	0
418	18-25	Male	Black	Non-Hispanic			316	341	No	21	No	0	0
121	66-75	Male	White	Non-Hispanic			0	233	No	17	Yes	0	0
120	66-75	Female	White	Non-Hispanic			0	156	Yes	20	Yes	0	0
168	46-55	Female	Unknown	Unknown	15.666	No	0	921	No	56	Yes	0	0
126	46-55	Male	Other	Unknown	-0.418891	Yes	neg	439	No	30	No	0	0
158	46-55	Male	Black-African American	Non-Hispanic			0	714	No	42	No	0	0
302	46-55	Female	Black-African American	Non-Hispanic	0	Yes	140	127	Yes	8	No	0	0
295	36-45	Male	Black-African American	Non-Hispanic			0	335	No	25	Yes	0	0
18	46-55	Trnsgndr-Id as Female	White	Non-Hispanic	5.00205	No	68189	174	Yes	9	Yes	0	0
286	46-55	Male	White	Non-Hispanic			532	236	No	25	Yes	0	0
220	46-55	Trnsgndr-Id as Female	Black-African American	Non-Hispanic			110	413	No	34	Yes	0	0
347	36-45	Male	Black-African American	Non-Hispanic	0.054757	Yes	0	257	No	24	No	0	0
76	46-55	Male	White	Non-Hispanic			0	564	No	26	Yes	0	0
271	36-45	Male	Black-African American	Non-Hispanic	3.36208	No	0	282	No	20	No	0	0
129	56-65	Male	White	Non-Hispanic			0	579	No	31	No	0	0
319	56-65	Male	White	Unknown	14.6776	No	0	824	No	45	No	0	0
178	46-55	Male	Unknown	Unknown	7.91513	No	0	52	Yes	4	No	0	0
154	66-75	Male	White	Non-Hispanic	0.0821355	Yes	0	983	No	33	No	0	0
165	46-55	Male	Black-African American	Non-Hispanic	6.19302	No	0	898	No	30	No	1	1
460	46-55	Male	Black	Non-Hispanic	0	Yes	371	468	No	11	No	0	0
167	56-65	Female	Unknown	Unknown			47251	271	No	31	No	0	0
266	46-55	Male	White	Non-Hispanic	5.99863	No	0	598	No	32	Yes	0	0
380	56-65	Male	Black-African American	Non-Hispanic	2.00137	No	24167	28	Yes	4	No	0	0
324	18-25	Male	Black-African American	Non-Hispanic	0.249144	Yes	118572	549	No	15	No	0	0
65	36-45	Male	Other	Unknown	0.054757	Yes	0	123	Yes	17	No	0	0
150	46-55	Male	White	Non-Hispanic	10.3546	No	0	898	No	47	No	0	0
83	56-65	Male	White	Non-Hispanic	10.2533	No	497	233	No	23	No	0	0
359	18-25	Female	White	Non-Hispanic			269496	387	No	41	No	0	0
109	56-65	Male	Black-African American	Non-Hispanic	3.50445	No	328	660	No	23	No	0	0
232	46-55	Female	Black-African American	Non-Hispanic	0	Yes	12151	162	Yes	9	No	0	0
448	18-25	Female	Black	Non-Hispanic			325	306	No	25	No	0	0
391	36-45	Female	White	Non-Hispanic			332	415	No	27	No	0	0
409	46-55	Male	White	Non-Hispanic			328	464	No	37	No	0	0
407	56-65	Male	Black	Non-Hispanic			0	445	No	14	No	0	0
376	26-35	Male	Unknown	Hispanic			0	496	No	21	No	0	0
86	56-65	Male	Black-African American	Non-Hispanic	0.0903491	Yes	47	490	No	26	No	0	0
201	26-35	Female	White	Hispanic	0.0465435	Yes	513	127	Yes	19	No	0	0
103	26-35	Male	Unknown	Hispanic	0.287474	Yes	102478	74	Yes	9	No	0	0
412	46-55	Male	White	Non-Hispanic			0	467	No	46	No	0	0
335	56-65	Male	Black-African American	Unknown	0.0958248	Yes	0	159	Yes	18	No	0	0
137	56-65	Female	Unknown	Unknown			864	447	No	21	No	0	0
403	46-55	Female	Black	Non-Hispanic			0	428	No	19	No	0	0
233	56-65	Male	White	Non-Hispanic	0.0355921	Yes	224	902	No	49	No	0	0
48	46-55	Male	Black-African American	Non-Hispanic	8.65435	No	225	368	No	26	No	0	0
377	26-35	Male	White	Non-Hispanic	0.793977	Yes	0	446	No	38	No	0	0
444	56-65	Male	White	Non-Hispanic	1852.84	No	82	501	No	24	No	0	0
34	46-55	Male	Other	Hispanic	0	Yes	0	507	No	22	No	0	0
388	36-45	Male	Other	Hispanic			0	1143	No	42	No	0	0
338	46-55	Male	Unknown	Hispanic			0	915	No	51	No	0	0
341	66-75	Male	Unknown	Hispanic	11.5428	No	0	324	No	38	No	0	0
402	46-55	Female	Unknown	Hispanic			0	834	No	38	No	0	0
181	26-35	Male	White	Unknown			62	778	No	33	No	0	0
93	46-55	Female	White	Hispanic	8.12047	No	0	863	No	58	No	0	0
400	36-45	Male	White	Non-Hispanic			0	274	No	20	No	0	0
184	36-45	Female	White	Hispanic			138	462	No	50	Yes	0	0
192	56-65	Male	White	Non-Hispanic	0.0219028	Yes	0	476	No	32	Yes	0	0
386	46-55	Male	Black-African American	Non-Hispanic			1525	22	Yes	2	No	0	0
85	36-45	Female	White	Non-Hispanic	4	No	0	878	No	29	No	0	0
162	26-35	Male	Black-African American	Non-Hispanic	0.0383299	Yes	61	256	No	8	No	0	0
211	46-55	Male	Black-African American	Non-Hispanic			0	718	No	37	No	0	0
35	36-45	Female	White	Non-Hispanic	7.2115	No	0	649	No	29	No	0	0
160	26-35	Male	White	Non-Hispanic			0	520	No	37	No	0	0
80	46-55	Female	Black-African American	Non-Hispanic	6.80082	No	47	1314	No	41	No	Blank
23	56-65	Male	Black-African American	Non-Hispanic	0	Yes	183	88	Yes	4	No	0	0
228	36-45	Male	Black-African American	Unknown	9.56605	No	0	601	No	26	No	0	0
61	66-75	Male	Black-African American	Unknown	6.66119	No	0	193	Yes	18	No	0	0
294	46-55	Female	Black-African American	Non-Hispanic			0	930	No	29	Yes	0	0
274	46-55	Female	Black-African American	Non-Hispanic	6.00137	No	0	517	No	31	No	0	0
293	18-25	Male	Black-African American	Non-Hispanic			0	869	No	40	No	0	0
401	46-55	Female	Black	Non-Hispanic	0	Yes	0	580	No	22	No	0	0
156	46-55	Female	Black-African American	Non-Hispanic	0.0711841	Yes	0	782	No	33	No	0	0
40	36-45	Male	White	Unknown	7.93155	No	0	531	No	30	No	0	0
20	46-55	Male	Black-African American	Non-Hispanic			204	651	No	45	No	0	0
247	66-75	Male	Black-African American	Non-Hispanic	0.0930869	Yes	63	860	No	22	No	0	0
439	26-35	Female	White	Non-Hispanic			0	930	No	28	No	0	0
357	36-45	Male	White	Non-Hispanic	0	Yes	0	300	No	20	No	0	0
145	46-55	Male	White	Non-Hispanic	0.588638	Yes	140	503	No	39	No	0	0
176	36-45	Male	White	Non-Hispanic	13.5195	No	0	1037	No	47	No	0	0
50	46-55	Female	Black-African American	Non-Hispanic	6.6694	No	426636	72	Yes	3	No	0	0
336	36-45	Female	Unknown	Unknown			neg	1040	No	41	No	0	0
270	66-75	Male	Black-African American	Non-Hispanic			0	888	No	48	No	0	0
69	18-25	Male	Black-African American	Non-Hispanic			0	353	No	38	No	0	0
128	46-55	Male	White	Non-Hispanic			0	505	No	41	No	0	0
44	36-45	Female	Black-African American	Non-Hispanic	0	Yes	0	329	No	40	No	0	0
287	56-65	Male	White	Non-Hispanic			147668	251	No	27	No	0	0
												0
